# Supplementary material for: Photogating Effect of Atomically Thin Graphene/MoS2/MoTe2 van der Waals Heterostructures
Source: Micromachines (Basel). 2023 Jan 4;14(1):140. doi: 10.3390/mi14010140 (PMC9866681; doi:10.3390/mi14010140)
Supplement: Supplementary file 1 [file micromachines-14-00140-s001.zip]

Archive with 1 entries (1 files):
- micromachines-2033684-supplementary.pdf
